# Supplementary material for: New Perspective for Using Antimicrobial and Cell-Penetrating Peptides to Increase Efficacy of Antineoplastic 5-FU in Cancer Cells
Source: J Funct Biomater. 2023 Dec 12;14(12):565. doi: 10.3390/jfb14120565 (PMC10744333; doi:10.3390/jfb14120565)
Supplement: Supplementary file 1 [file jfb-14-00565-s001.zip]

Archive with 1 entries (1 files):
- jfb-2721996-supplementary.pdf
